# Supplementary material for: Oh So Sweet: A Comparative Investigation of Retail Market Composition of Sweetened and Flavoured Beverages in Singapore and Australia
Source: Nutrients. 2023 Jan 3;15(1):247. doi: 10.3390/nu15010247 (PMC9824729; doi:10.3390/nu15010247)
Supplement: Supplementary file 1 [file nutrients-15-00247-s001.zip]

Archive with 1 entries (1 files):
- nutrients-2095439-supplementary.pdf
